# Supplementary material for: Modeling the Posture–Movement Continuum: Predictive Mapping of Spinopelvic Control Across Gait Speeds
Source: J Clin Med. 2025 Dec 22;15(1):73. doi: 10.3390/jcm15010073 (PMC12787025; doi:10.3390/jcm15010073)
Supplement: Supplementary file 1 [file jcm-15-00073-s001.zip]

Archive with 1 entries (1 files):
- jcm-4007394-supplementary.pdf
